# Supplementary material for: Chronological Age and DNA Damage Accumulation in Blood Mononuclear Cells: A Linear Association in Healthy Humans after 50 Years of Age
Source: Int J Mol Sci. 2023 Apr 12;24(8):7148. doi: 10.3390/ijms24087148 (PMC10138488; doi:10.3390/ijms24087148)
Supplement: Supplementary file 1 [file ijms-24-07148-s001.zip]

Archive with 1 entries (1 files):
- ijms-2252009-supplementary.pdf
